# Supplementary material for: Heat-Killed Saccharomyces boulardii Alleviates Dextran Sulfate Sodium-Induced Ulcerative Colitis by Restoring the Intestinal Barrier, Reducing Inflammation, and Modulating the Gut Microbiota
Source: Nutrients. 2024 Feb 29;16(5):702. doi: 10.3390/nu16050702 (PMC10934832; doi:10.3390/nu16050702)
Supplement: Supplementary file 1 [file nutrients-16-00702-s001.zip]

Archive with 1 entries (1 files):
- nutrients-2885345-supplementary.pdf
